# Supplementary material for: Robust Adaptive Lasso method for parameter’s estimation and variable selection in high-dimensional sparse models
Source: PLoS One. 2017 Aug 28;12(8):e0183518. doi: 10.1371/journal.pone.0183518 (PMC5573134; doi:10.1371/journal.pone.0183518)
Supplement: S1 File — (CSV) [file pone.0183518.s001.csv]

lcavol	lweight	age	lbph	svi	lcp	gleason	pgg45	lpsa	train
-0.579818495	2.769459	50	-1.38629436	0	-1.38629436	6	0	-0.4307829	T
-0.994252273	3.319626	58	-1.38629436	0	-1.38629436	6	0	-0.1625189	T
-0.510825624	2.691243	74	-1.38629436	0	-1.38629436	7	20	-0.1625189	T
-1.203972804	3.282789	58	-1.38629436	0	-1.38629436	6	0	-0.1625189	T
0.751416089	3.432373	62	-1.38629436	0	-1.38629436	6	0	0.3715636	T
-5.04519	3.228826	50	-1.38629436	0	-1.38629436	6	0	0.7654678	T
0.737164066	3.473518	64	0.61518564	0	-1.38629436	6	0	0.7654678	F
0.693147181	3.539509	58	1.53686722	0	-1.38629436	6	0	0.8544153	T
-0.776528789	3.539509	47	-1.38629436	0	-1.38629436	6	0	1.047319	F
0.223143551	3.244544	63	-1.38629436	0	-1.38629436	6	0	1.047319	F
0.254642218	3.604138	65	-1.38629436	0	-1.38629436	6	0	1.2669476	T
-4.76021	3.598681	63	1.2669476	0	-1.38629436	6	0	1.2669476	T
1.613429934	3.022861	63	-1.38629436	0	-0.597837	7	30	1.2669476	T
1.477048724	2.998229	67	-1.38629436	0	-1.38629436	7	5	1.3480731	T
1.205970807	3.442019	57	-1.38629436	0	-0.43078292	7	5	1.3987169	F
1.541159072	3.061052	66	-1.38629436	0	-1.38629436	6	0	1.446919	T
-0.415515444	3.516013	70	1.24415459	0	-0.597837	7	30	1.4701758	T
1.288486169	3.649359	66	-1.38629436	0	0.37156356	6	0	1.4929041	T
-0.562118918	3.267666	41	-1.38629436	0	-1.38629436	6	0	1.5581446	T
0.182321557	3.825375	70	1.65822808	0	-1.38629436	6	0	1.5993876	T
1.147402453	3.419365	59	-1.38629436	0	-1.38629436	6	0	1.6389967	T
7.059238834	3.501043	60	1.47476301	0	1.34807315	7	20	1.6582281	F
-0.544727175	3.37588	59	-0.7985077	0	-1.38629436	6	0	1.6956156	T
1.781709133	3.451574	63	0.43825493	0	1.178655	7	60	1.7137979	T
0.385262401	3.6674	69	1.59938758	0	-1.38629436	6	0	1.7316555	F
1.446918983	3.124565	68	0.30010459	0	-1.38629436	6	0	1.7664417	F
0.512823626	3.719651	65	-1.38629436	0	-0.7985077	7	70	1.8000583	T
-0.400477567	3.865979	67	1.81645208	0	-1.38629436	7	20	1.8164521	F
1.040276712	3.128951	67	0.22314355	0	0.04879016	7	80	1.8484548	T
2.409644165	3.37588	65	-1.38629436	0	1.61938824	6	0	1.8946169	T
0.285178942	4.090169	65	1.96290773	0	-0.7985077	6	0	1.9242487	T
0.182321557	3.804438	65	1.70474809	0	-1.38629436	6	0	2.008214	F
1.2753628	3.037354	71	1.2669476	0	-1.38629436	6	0	2.008214	T
0.009950331	3.267666	54	-1.38629436	0	-1.38629436	6	0	2.0215476	F
-0.010050336	3.216874	63	-1.38629436	0	-0.7985077	6	0	2.0476928	T
1.30833282	4.11985	64	2.17133681	0	-1.38629436	7	5	2.0856721	F
1.423108334	3.657131	73	-0.5798185	0	1.65822808	8	15	2.1575593	T
0.457424847	2.374906	64	-1.38629436	0	-1.38629436	7	15	2.1916535	T
2.660958594	4.085136	68	1.37371558	1	1.83258146	7	35	2.2137539	T
0.797507196	3.013081	56	0.93609336	0	-0.16251893	7	5	2.2772673	T
0.620576488	3.141995	60	-1.38629436	0	-1.38629436	9	80	2.2975726	T
1.442201993	3.68261	68	-1.38629436	0	-1.38629436	7	10	2.3075726	F
0.58221562	3.865979	62	1.71379793	0	-0.43078292	6	0	2.3272777	T
1.771556762	3.896909	61	-1.38629436	0	0.81093022	7	6	2.3749058	F
1.486139696	3.409496	66	1.74919985	0	-0.43078292	7	20	2.5217206	T
1.663926098	3.392829	61	0.61518564	0	-1.38629436	7	15	2.5533438	T
2.727852828	3.995445	79	1.87946505	1	2.65675691	9	100	2.5687881	T
1.16315081	4.035125	68	1.71379793	0	-0.43078292	7	40	2.5687881	F
1.745715531	3.498022	43	-1.38629436	0	-1.38629436	6	0	2.5915164	F
1.220829921	3.568123	70	1.37371558	0	-0.7985077	6	0	2.5915164	F
1.091923301	3.993603	68	-1.38629436	0	-1.38629436	7	50	2.6567569	T
1.660131027	4.234831	64	2.07317193	0	-1.38629436	6	0	2.677591	T
0.512823626	3.633631	64	1.4929041	0	0.04879016	7	70	2.6844403	F
2.12704052	4.121473	68	1.76644166	0	1.44691898	7	40	2.6912431	F
3.153590358	3.516013	59	-1.38629436	0	-1.38629436	7	5	2.7047113	F
1.266947603	4.280132	66	2.12226154	0	-1.38629436	7	15	2.7180005	T
0.97455964	2.865054	47	-1.38629436	0	0.50077529	7	4	2.7880929	F
0.463734016	3.764682	49	1.42310833	0	-1.38629436	6	0	2.7942279	T
0.542324291	4.178226	70	0.43825493	0	-1.38629436	7	20	2.8063861	T
1.061256502	3.851211	61	1.29472717	0	-1.38629436	7	40	2.8124102	T
0.457424847	4.524502	73	2.32630162	0	-1.38629436	6	0	2.8419982	T
1.997417706	3.719651	63	1.61938824	1	1.9095425	7	40	2.8535925	F
2.77570885	3.524889	72	-1.38629436	0	1.55814462	9	95	2.8535925	T
2.034705648	3.917011	66	2.00821403	1	2.1102132	7	60	2.8820035	F
2.073171929	3.623007	64	-1.38629436	0	-1.38629436	6	0	2.8820035	F
1.458615023	3.836221	61	1.32175584	0	-0.43078292	7	20	2.8875901	F
2.02287119	3.878466	68	1.78339122	0	1.32175584	7	70	2.9204698	T
2.198335072	4.050915	72	2.30757263	0	-0.43078292	7	10	2.9626924	T
-0.446287103	4.408547	69	-1.38629436	0	-1.38629436	6	0	2.9626924	T
1.193922468	4.780383	72	2.32630162	0	-0.7985077	7	5	2.9729753	T
1.864080131	3.593194	60	-1.38629436	1	1.32175584	7	60	3.0130809	T
1.160020917	3.341093	77	1.74919985	0	-1.38629436	7	25	3.0373539	T
1.214912744	3.825375	69	-1.38629436	1	0.22314355	7	20	3.0563569	F
1.838961071	3.236716	60	0.43825493	1	1.178655	9	90	3.0750055	F
2.999226163	3.849083	69	-1.38629436	1	1.9095425	7	20	3.2752562	T
3.141130476	3.263849	68	-0.05129329	1	2.42036813	7	50	3.3375474	T
2.010894999	4.433789	72	2.12226154	0	0.50077529	7	60	3.3928291	T
2.537657215	4.354784	78	2.32630162	0	-1.38629436	7	10	3.4355988	T
2.648300197	3.582129	69	-1.38629436	1	2.58399755	7	70	3.4578927	T
2.779440197	3.823192	63	-1.38629436	0	0.37156356	7	50	3.5130369	F
1.467874348	3.070376	66	0.55961579	0	0.22314355	7	40	3.5160131	T
2.513656063	3.473518	57	0.43825493	0	2.32727771	7	60	3.5307626	T
2.613006652	3.888754	77	-0.52763274	1	0.55961579	7	30	3.5652984	T
2.677590994	3.838376	65	1.11514159	0	1.74919985	9	70	3.5709402	F
1.562346305	3.709907	60	1.69561561	0	0.81093022	7	30	3.5876769	T
3.302849259	3.51898	64	-1.38629436	1	2.32727771	7	60	3.6309855	T
2.024193067	3.731699	58	1.63899671	0	-1.38629436	6	0	3.6800909	T
1.731655545	3.369018	62	-1.38629436	1	0.30010459	7	30	3.7123518	T
2.807593831	4.718052	65	-1.38629436	1	2.46385324	7	60	3.9843437	T
1.562346305	3.69511	76	0.93609336	1	0.81093022	7	75	3.993603	T
3.246490992	4.101817	68	-1.38629436	0	-1.38629436	6	0	4.029806	T
2.532902848	3.677566	61	1.34807315	1	-1.38629436	7	15	4.1295508	T
2.830267834	3.876396	68	-1.38629436	1	1.32175584	7	60	4.3851468	T
3.821003607	3.896909	44	-1.38629436	1	2.1690537	7	40	4.6844434	T
2.907447359	3.396185	52	-1.38629436	1	2.46385324	7	10	5.1431245	F
2.882563575	3.77391	68	1.55814462	1	1.55814462	7	80	5.477509	T
3.471966453	3.974998	68	0.43825493	1	2.90416508	7	20	5.5829322	F
